# Supplementary material for: An updated nuclear-physics and multi-messenger astrophysics framework for binary neutron star mergers
Source: Nat Commun. 2023 Dec 20;14:8352. doi: 10.1038/s41467-023-43932-6 (PMC10733434; doi:10.1038/s41467-023-43932-6)
Supplement: Supplementary file 3 — Source Data [file 41467_2023_43932_MOESM3_ESM.zip]

Archive with 12 entries (11 files):
- figures_data/
- __MACOSX/._figures_data
- figures_data/.DS_Store
- __MACOSX/figures_data/._.DS_Store
- figures_data/fig3.zip
- __MACOSX/figures_data/._fig3.zip
- figures_data/fig2.zip
- __MACOSX/figures_data/._fig2.zip
- figures_data/fig1.zip
- __MACOSX/figures_data/._fig1.zip
- figures_data/fig4.zip
- __MACOSX/figures_data/._fig4.zip
